# Supplementary material for: Exploration of New Lipid Nutrients and Their Characterization in Herbal Teas Using Non-Targeted Liquid Chromatography–Mass Spectrometry
Source: Foods. 2024 Jun 14;13(12):1877. doi: 10.3390/foods13121877 (PMC11202684; doi:10.3390/foods13121877)
Supplement: Supplementary file 1 [file foods-13-01877-s001.zip]

Archive with 1 entries (1 files):
- foods-3034873-supplementary.xlsx
