# Supplementary material for: Exploration of New Lipid Nutrients and Their Characterization in Herbal Teas Using Non-Targeted Liquid Chromatography–Mass Spectrometry
Source: Foods. 2024 Jun 14;13(12):1877. doi: 10.3390/foods13121877 (PMC11202684; doi:10.3390/foods13121877)
Supplement: Supplementary file 1 [file foods-13-01877-s001.zip › foods-3034873-supplementary.xlsx]

## Sheet: Sheet1
Table S1: List of lipid metabolites and their relative amount in μg/g, mean±SD. (ND: not determined)
Lipid species	RT (min)	m/z	Adduct ion	Fennel	Ginger	Juniper	Lemon peel	Orange peel	Rosehip		Abbreviation of obtained different lipid nutrients:
FA 12:0	6.035	199.17	[M-H]-	1.95±0.09	5.18±0.09	2.88±0.16	0.98±0.08	1.55±0.06	0.72±0.01		FA: Fatty acyls					LPS: Lysophosphatidylserine
FA 14:0	8.314	227.202	[M-H]-	85.50±2.21	59.65±2.55	341.04±25.62	52.98±3.08	47.17±4.93	37.34±2.79		FAHFA: Fatty acid esters of hydroxy fatty acid					MG: Monoacylglycerol
FA 15:0	8.972	241.217	[M-H]-	3.78±0.26	1.55±0.05	4.34±0.28	1.08±9.08	1.03±0.06	0.38±0.02		Cer: Ceramide					MGDG: Monogalactosyldiacylglycerol
FA 16:0	9.942	255.233	[M-H]-	77.10±2.68	47.90±0.74	202.56±6.58	49.47±9.08	49.21±2.01	23.76±0.53		HexCer: Hexosylceramide					PA: Phosphatidic acid
FA 16:0;(2OH)	7.203	271.228	[M-H]-	1.90±0.17	1.14±0.08	7.72±0.30	1.07±2.08	1.00±0.06	0.11±0.00		DG: Diacylglycerol					PC: Phosphatidylcholine
FA 16:1	8.782	253.217	[M-H]-	9.37±0.45	4.63±0.10	8.44±0.27	2.07±7.08	2.92±0.08	1.14±0.02		DGDG: Digalactosyldiacylglycerol					PE: Phosphatidylethanolamine
FA 16:2	7.707	251.202	[M-H]-	0.41±0.03	0.33±0.01	0.94±0.02	0.08±7.08	0.35±0.01	0.12±0.00		LPA: Lysophosphatidic acid					PG: Phosphatidylglycerol
FA 17:0	10.744	269.249	[M-H]-	0.71±0.02	1.45±0.02	0.45±0.02	3.54±7.08	2.92±0.07	0.92±0.02		LPC: Lysophosphatidylcholine					PI: Phosphatidylinositol
FA 17:1;(2OH)	7.088	283.228	[M-H]-	0.01±0.00	0.02±0.00	ND	0.22±0.08	0.29±0.01	0.00±0.00		LPE: lysophosphatidylethanolamine					PS: Phosphatidylserine
FA 18:0	11.114	283.264	[M-H]-	27.75±0.90	24.14±0.84	74.52±3.86	29.52±1.08	20.71±1.09	17.36±0.89		LPE-N: N-acyl-lysophosphatidylethanolamine					SQDG: Sulfoquinovosyldiacylglycerol
FA 18:1	10.409	281.249	[M-H]-	163.14±31.73	25.25±0.59	11.32±0.53	31.28±4.08	33.57±0.72	5.43±0.03		LPG: Lysophosphatidylglycerol					TG: Triacylglycerol
FA 18:1;(2OH)	5.73	297.243	[M-H]-	3.06±0.41	0.66±0.48	5.51±3.86	0.11±7.08	0.12±0.06	0.04±0.01		LPI: Lysophosphatidylinositol
FA 18:2	9.44	279.233	[M-H]-	130.65±16.02	62.48±1.46	208.46±7.97	62.69±4.08	55.74±2.89	13.52±0.85
FA 18:2;(2OH)	5.006	295.228	[M-H]-	16.06±1.00	6.26±0.18	18.46±0.76	1.03±0.08	10.25±0.18	0.31±0.01
FA 18:3	8.533	277.217	[M-H]-	27.51±1.28	12.69±0.46	115.15±4.01	36.90±5.08	36.33±1.22	33.67±2.80
FA 20:0	12.218	311.296	[M-H]-	9.97±0.31	1.94±0.07	11.25±0.53	2.95±2.08	2.65±0.07	1.67±0.04
FA 20:0;(2OH)	9.75	327.291	[M-H]-	0.57±0.07	7.52±0.31	0.60±0.01	0.13±7.08	0.04±0.01	0.04±0.00
FA 20:1	11.452	309.28	[M-H]-	5.06±0.23	0.80±0.03	2.21±0.07	0.88±4.08	0.68±0.01	0.10±0.00
FA 20:3	10.002	305.249	[M-H]-	0.08±0.01	0.38±0.01	58.83±2.60	0.23±0.08	0.10±0.00	0.16±0.01
FA 21:0	12.743	325.311	[M-H]-	2.48±0.12	0.22±0.01	2.34±0.08	0.73±7.08	1.11±0.02	0.11±0.00
FA 22:0	13.156	339.327	[M-H]-	14.46±0.63	2.60±0.09	20.62±0.24	4.09±1.08	6.49±0.27	1.29±0.03
FA 22:0;(2OH)	10.502	355.322	[M-H]-	17.71±1.14	2.64±0.11	27.02±0.65	1.88±5.08	0.76±0.06	0.59±0.02
FA 22:1	12.41	337.311	[M-H]-	0.39±0.02	0.09±0.00	0.22±0.01	0.82±4.08	0.17±0.00	0.06±0.00
FA 23:0	13.582	353.342	[M-H]-	6.42±0.31	1.37±0.03	6.33±0.30	2.97±5.08	4.00±0.11	0.43±0.01
FA 23:0;(2OH)	10.871	369.337	[M-H]-	16.36±1.08	1.67±0.06	26.16±1.51	2.25±8.08	0.64±0.01	0.71±0.02
FA 24:0	13.986	367.358	[M-H]-	17.89±0.63	4.09±0.04	17.25±0.48	8.10±9.08	9.07±0.18	2.37±0.06
FA 24:0;(2OH)	11.177	383.353	[M-H]-	18.35±0.52	9.80±0.34	91.00±3.08	7.32±1.08	3.02±0.19	1.66±0.06
FA 24:1	13.506	365.342	[M-H]-	0.12±0.01	0.07±0.00	0.15±0.01	0.93±5.08	0.04±0.00	0.07±0.00
FA 25:0	14.398	381.374	[M-H]-	1.96±0.09	1.54±0.03	3.83±0.12	2.83±4.08	2.85±0.10	2.01±0.03
FA 25:0;(2OH)	11.521	397.369	[M-H]-	2.09±0.08	4.24±0.22	23.88±1.01	2.52±5.08	0.58±0.01	0.73±0.01
FAHFA (18:1/18:1;O)	14.555	561.489	[M-H]-	1.49±0.08	0.04±0.00	0.82±0.03	0.07±5.08	0.09±0.00	0.01±0.00
FAHFA (18:2/18:2;O)	14.222	557.458	[M-H]-	0.87±0.05	0.04±0.00	2.18±0.12	0.20±2.08	1.01±0.04	0.01±0.00
Cer (t18:1/24:1)	16.979	662.609	[M-H]-	0.38±0.03	6.18±0.24	0.19±0.01	3.76±9.08	0.61±0.01	0.70±0.02
Cer (t18:0/16:0(2OH))	13.883	570.51	[M-H]-	12.51±0.56	0.16±0.01	0.59±0.08	1.30±8.08	0.41±0.01	0.10±0.00
Cer (t18:1/16:0(2OH))	13.714	568.495	[M-H]-	13.43±0.69	0.10±0.01	0.76±0.07	2.35±7.08	1.55±0.05	0.41±0.02
Cer (d18:2/16:0(2OH))	13.871	550.484	[M-H]-	1.12±0.07	0.13±0.01	0.69±0.05	4.07±8.08	7.56±0.22	0.82±0.02
Cer (t18:0/20:0(2OH))	15.177	626.573	[M-H]-	0.75±0.06	5.03±0.10	0.07±0.02	0.36±1.08	0.11±0.01	0.05±0.00
Cer (t18:0/22:0(2OH))	15.859	654.604	[M-H]-	17.29±1.25	10.82±0.38	7.43±0.44	4.18±8.08	2.18±0.05	0.26±0.02
Cer (t18:1/22:0(2OH))	15.66	652.588	[M-H]-	20.68±0.83	8.43±0.53	7.92±0.48	14.67±6.08	6.65±0.10	1.80±0.05
Cer (t18:0/23:0(2OH))	16.241	668.62	[M-H]-	23.17±1.20	11.72±0.36	11.63±0.81	4.66±2.08	3.00±0.10	0.42±0.02
Cer (t18:1/23:0(2OH))	15.993	666.604	[M-H]-	25.46±1.88	8.20±0.26	12.76±0.66	18.04±9.08	6.84±0.15	3.04±0.16
Cer (t18:0/24:0(2OH))	16.716	682.635	[M-H]-	44.67±2.97	74.10±3.27	39.58±1.96	14.21±7.08	7.33±0.16	1.17±0.08
Cer (t18:1/24:0(2OH))	16.385	680.62	[M-H]-	62.45±3.24	67.44±2.32	42.41±3.14	44.18±3.08	16.29±0.45	8.29±0.29
Cer (t18:0/25:0(2OH))	17.141	696.651	[M-H]-	11.36±0.66	34.88±1.09	12.70±0.79	5.50±1.08	2.52±0.08	0.55±0.03
Cer (t18:1/25:0(2OH))	16.98	694.635	[M-H]-	13.38±0.95	29.33±1.29	15.65±0.86	17.39±9.08	5.03±0.10	2.95±0.12
Cer (t18:0/26:0(2OH))	17.678	710.667	[M-H]-	7.28±0.36	39.53±1.09	5.39±0.22	3.05±6.08	0.98±0.04	0.30±0.03
Cer (t18:1/26:0(2OH))	17.474	708.651	[M-H]-	11.96±0.63	36.31±1.04	10.17±0.66	9.13±4.08	2.25±0.10	1.48±0.09
HexCer (d18:2/16:0;O)	13.402	712.537	[M-H]-	18.22±0.67	0.50±0.02	42.82±3.68	62.28±4.08	41.04±0.83	23.40±0.93
HexCer (d18:1/18:1;O)	13.947	740.568	[M-H]-	0.05±0.01	14.25±0.22	0.20±0.02	0.75±9.08	0.33±0.01	0.07±0.00
HexCer (d18:1/20:1;O)	14.588	768.599	[M-H]-	0.00±0.00	80.84±3.01	ND	0.06±5.08	0.09±0.00	0.12±0.01
HexCer (d18:0/22:2;O)	15.241	796.631	[M-H]-	0.60±0.04	15.80±0.55	0.80±0.05	1.08±2.08	0.73±0.01	0.88±0.03
HexCer (d18:0/26:2;O)	17.06	852.693	[M-H]-	0.24±0.03	8.77±0.39	0.60±0.05	0.54±0.08	0.21±0.01	0.30±0.01
HexCer (t18:1/16:0(2OH))	13.215	730.547	[M-H]-	32.71±1.38	ND	0.04±0.01	12.20±2.08	6.65±0.16	0.23±0.01
HexCer (t18:1/23:0(2OH))	15.276	828.657	[M-H]-	2.01±0.17	8.24±0.21	1.73±0.11	8.90±2.08	5.83±0.12	7.04±0.26
HexCer (t18:1/24:0(2OH))	15.666	842.673	[M-H]-	6.18±0.45	66.93±1.68	3.91±0.25	22.72±6.08	13.73±0.29	9.62±0.28
HexCer (t18:1/25:0(2OH))	16.077	856.688	[M-H]-	1.57±0.14	17.02±0.45	0.89±0.06	8.31±0.08	4.96±0.12	4.76±0.20
DG (16:0/18:1)	13.618	612.556	[M+NH4]+	60.69±2.01	68.07±24.45	12.42±0.91	66.04±6.08	2.07±0.15	0.99±0.07
DG (16:0/18:2)	13.445	610.541	[M+NH4]+	78.10±6.37	191.88±64.14	20.19±0.96	169.86±4.08	12.99±0.67	2.35±0.13
DG (16:0/18:3)	13.23	608.525	[M+NH4]+	17.90±1.64	44.50±16.50	9.06±0.79	90.14±2.08	5.85±0.43	5.71±0.59
DG (18:0/18:1)	13.908	640.588	[M+NH4]+	30.52±0.99	16.01±6.33	6.54±0.48	19.02±9.08	0.77±0.05	0.24±0.02
DG (18:1/18:1)	13.72	638.572	[M+NH4]+	523.67±19.13	119.51±47.16	38.32±2.76	144.34±7.08	1.88±0.23	2.28±0.11
DG (18:1/18:2)	13.52	636.556	[M+NH4]+	377.51±18.61	80.76±26.44	54.27±2.60	237.92±5.08	7.98±0.34	3.55±0.14
DG (18:2/18:2)	13.263	634.541	[M+NH4]+	151.53±13.45	280.77±90.65	73.60±5.05	327.11±2.08	20.39±1.51	5.28±0.46
DG (18:2/18:3)	13.068	632.525	[M+NH4]+	19.01±1.74	354.51±122.68	79.97±6.21	324.78±0.08	12.60±0.51	10.73±0.99
DG (18:2/20:4)	13.264	658.541	[M+NH4]+	0.74±0.30	41.11±22.25	67.46±5.10	0.19±2.08	0.07±0.02	0.08±0.01
DG (18:3/18:3)	12.867	630.509	[M+NH4]+	5.08±0.31	1105.81±381.19	29.71±2.58	138.31±8.08	2.33±0.22	20.28±1.26
DGDG (16:0/18:1)	12.727	936.662	[M+NH4]+	11.91±2.44	1602.42±565.06	10.56±1.23	5.84±7.08	1.97±0.27	1.29±0.13
DGDG (16:0/18:2)	12.523	934.646	[M+NH4]+	45.82±3.18	3014.09±1066.59	13.39±1.50	17.52±5.08	3.84±0.47	3.72±1.23
DGDG (16:0/18:3)	12.327	932.63	[M+NH4]+	58.38±5.25	1074.83±358.41	20.15±2.08	39.15±3.08	5.90±0.47	20.68±0.86
DGDG (18:3/18:3)	11.711	954.615	[M+NH4]+	103.68±7.92	1200.57±415.91	14.09±1.28	155.23±7.08	11.28±1.04	153.06±10.09
MG 18:1	10.634	374.327	[M+NH4]+	47.57±3.60	49.81±15.09	5.69±0.16	37.01±6.08	3.94±0.19	0.68±0.04
MG 18:2	10.083	372.311	[M+NH4]+	90.67±7.79	406.97±115.05	48.44±4.21	130.23±0.08	24.52±2.88	4.40±0.58
MG 18:3	9.532	370.295	[M+NH4]+	6.99±0.56	59.09±19.09	7.42±0.90	74.94±5.08	20.99±3.29	12.42±2.49
MGDG (18:1/18:3)	14.32	837.573	[M+CH3COO]-	0.45±0.03	3.04±0.19	ND	1.95±3.08	0.12±0.00	1.65±0.04
MGDG (18:2/18:3)	14.128	835.558	[M+CH3COO]-	0.29±0.03	1.18±0.06	ND	1.08±1.08	0.05±0.01	2.13±0.06
MGDG (18:3/18:3)	13.622	833.542	[M+CH3COO]-	0.81±0.07	1.39±0.09	0.02±0.00	17.43±6.08	0.17±0.01	16.10±0.23
LPA 16:0	7.984	409.236	[M-H]-	0.61±0.04	49.19±4.67	80.30±4.83	25.83±9.08	116.40±8.40	119.58±15.12
LPA 18:1	8.297	435.252	[M-H]-	0.25±0.01	27.08±1.96	16.92±5.50	19.78±3.08	52.09±5.25	37.48±4.96
LPA 18:2	7.519	433.236	[M-H]-	0.46±0.02	111.55±11.27	49.80±3.30	58.82±5.08	103.08±7.27	198.88±26.45
LPA 18:3	6.679	431.22	[M-H]-	0.04±0.00	5.70±0.65	5.02±1.26	23.69±6.08	23.97±2.24	364.59±56.74
LPC 16:0	9.731	554.346	[M+CH3COO]-	0.13±0.00	2.35±0.22	10.88±0.95	16.03±7.08	4.12±0.29	388.98±48.68
LPC 18:1	10.075	580.362	[M+CH3COO]-	0.36±0.01	1.97±0.20	16.91±1.31	9.63±0.08	2.05±0.12	35.38±3.99
LPC 18:2	9.034	578.346	[M+CH3COO]-	0.41±0.01	7.24±0.50	5.14±0.38	48.94±0.08	8.98±0.60	901.67±103.91
LPE 16:0	9.781	452.278	[M-H]-	4.34±0.33	0.96±0.07	0.33±0.02	20.78±7.08	2.53±0.06	3.66±0.10
LPE 18:1	7.639	478.294	[M-H]-	5.88±0.32	32.78±1.55	0.91±0.04	1.22±6.08	2.25±0.13	0.13±0.00
LPE 18:2	9.393	476.278	[M-H]-	4.84±0.18	56.67±4.14	0.44±0.02	5.85±3.08	9.56±0.23	0.62±0.02
LPE 18:3	8.603	474.263	[M-H]-	0.09±0.01	0.02±0.00	0.00±0.00	10.94±6.08	0.39±0.02	8.25±0.29
LPE-N (FA 16:0)18:2	14.779	714.508	[M-H]-	33.82±1.50	0.18±0.03	1.65±0.05	20.78±7.08	4.14±0.13	4.03±0.12
LPE-N (FA 18:2)18:2	11.306	738.508	[M-H]-	7.80±0.78	46.88±2.46	0.22±0.03	11.17±3.08	7.65±0.47	0.76±0.10
LPE-N (FA 18:3)18:2	11.059	736.492	[M-H]-	0.36±0.03	3.20±0.13	0.02±0.00	5.35±0.08	2.40±0.14	1.09±0.11
LPG 16:0	7.512	483.273	[M-H]-	5.02±0.29	279.88±19.61	7.91±0.40	10.81±5.08	2.25±0.14	5.03±0.13
LPG 16:1	7.441	481.257	[M-H]-	1.61±0.07	51.86±3.31	0.08±0.02	0.78±4.08	0.26±0.01	4.89±0.12
LPG 17:1	7.579	495.273	[M-H]-	0.02±0.00	121.41±7.58	0.01±0.00	0.02±5.08	0.02±0.00	ND
LPG 18:1	8.082	509.289	[M-H]-	5.49±0.25	130.38±8.37	2.94±0.14	2.28±0.08	0.58±0.01	1.24±0.04
LPG 18:2	7.35	507.273	[M-H]-	2.95±0.13	43.79±4.23	0.74±0.07	3.81±3.08	0.96±0.03	0.62±0.02
LPI 16:0	7.529	571.289	[M-H]-	24.12±1.09	218.91±13.65	11.62±0.55	42.30±5.08	21.52±0.75	7.63±0.20
LPI 18:2	7.01	595.289	[M-H]-	19.37±0.89	161.90±9.94	3.99±0.20	49.71±0.08	22.07±0.50	9.53±0.61
LPI 18:3	6.112	593.273	[M-H]-	0.80±0.05	26.38±1.20	0.19±0.01	26.43±1.08	6.52±0.15	31.40±0.75
LPS 18:2	7.048	520.268	[M-H]-	1.36±0.06	0.22±0.04	0.21±0.03	3.47±0.08	0.41±0.01	0.57±0.03
PC (16:0/18:1)	15.135	818.592	[M+CH3COO]-	166.36±4.99	96.80±7.32	11.91±1.00	24.46±1.08	3.12±0.19	8.81±0.43
PC (16:0/18:2)	14.571	816.576	[M+CH3COO]-	165.40±7.49	145.07±15.68	8.41±0.53	80.04±5.08	11.82±0.67	32.37±1.43
PC (16:0/18:3)	14.198	814.56	[M+CH3COO]-	18.45±0.85	10.17±1.04	2.35±0.25	28.12±2.08	2.49±0.13	51.32±2.44
PC (18:1/18:1)	15.367	844.607	[M+CH3COO]-	372.69±7.51	56.09±3.10	18.52±1.88	26.34±3.08	2.43±0.10	9.84±0.39
PC (18:1/18:2)	14.749	842.592	[M+CH3COO]-	313.85±9.32	41.67±3.36	19.96±1.90	49.15±7.08	5.05±0.33	19.36±0.88
PC (18:2/18:2)	14.259	840.576	[M+CH3COO]-	167.36±4.91	56.00±4.45	6.65±0.64	54.31±2.08	6.15±0.34	16.89±0.67
PC (18:2/18:3)	13.931	838.56	[M+CH3COO]-	4.74±0.29	6.47±0.43	0.84±0.14	28.48±9.08	1.85±0.19	24.89±1.09
PC (14:1/16:0;O2)	11.595	794.519	[M+CH3COO]-	199.62±7.32	665.48±47.37	27.97±2.32	75.93±6.08	36.02±3.17	3.04±0.10
PC (16:0/16:2;O3)	12.364	836.529	[M+CH3COO]-	363.09±15.09	616.81±56.72	166.25±14.70	22.37±3.08	17.84±1.33	3.35±0.09
PC (15:1/18:1;O2)	13.756	834.55	[M+CH3COO]-	4.93±0.06	49.52±3.94	0.16±0.02	32.16±7.08	0.33±0.02	44.36±1.95
PC (18:1/16:2;O3)	12.096	862.545	[M+CH3COO]-	196.11±8.71	74.10±5.80	46.04±4.15	12.53±1.08	5.23±0.44	4.16±0.10
PC (O-16:2/16:0)	9.722	774.565	[M+CH3COO]-	30.05±2.81	21.29±1.94	0.11±0.03	32.32±7.08	5.23±0.32	5.68±0.23
PC (O-16:2/18:2)	9.336	798.565	[M+CH3COO]-	184.11±4.03	171.06±11.48	0.86±0.07	120.96±3.08	15.47±0.99	33.52±1.16
PE (16:0/18:1)	14.758	716.524	[M-H]-	23.05±0.58	1.12±0.25	4.77±0.22	9.60±7.08	1.10±0.05	1.13±0.03
PE (16:0/18:2)	14.355	714.508	[M-H]-	52.40±1.01	1.45±0.25	2.50±0.12	35.71±3.08	4.18±0.08	6.42±0.08
PE (16:0/18:3)	14.01	712.492	[M-H]-	3.37±0.04	0.18±0.06	0.21±0.01	9.75±0.08	0.60±0.02	6.84±0.12
PE (18:1/18:1)	15.029	742.539	[M-H]-	24.38±0.50	1.85±0.27	4.24±0.10	9.78±0.08	0.50±0.02	2.87±0.08
PE (18:1/18:2)	11.582	740.524	[M-H]-	17.58±0.61	167.74±18.34	0.45±0.03	3.50±5.08	2.34±0.09	0.30±0.02
PE (18:2/18:2)	14.049	738.508	[M-H]-	32.98±0.30	0.11±0.03	1.51±0.03	16.17±0.08	0.87±0.03	4.48±0.08
PE( O-16:1/16:0)	15.06	674.513	[M-H]-	0.84±0.09	16.02±1.89	2.35±0.41	30.14±0.08	0.81±0.13	0.81±0.12
PE (O-16:2/16:0)	12.358	672.497	[M-H]-	0.35±0.02	7.34±1.70	0.12±0.02	0.20±3.08	0.15±0.01	0.00±0.00
PE (O-16:2/15:1;O1)	12.339	672.461	[M-H]-	14.03±2.67	267.21±17.06	2.75±0.19	4.05±3.08	11.20±0.79	1.46±0.04
PA (16:0/18:1)	12.864	673.481	[M-H]-	39.11±1.33	16.50±2.47	1.24±0.03	14.18±8.08	7.13±0.25	0.64±0.06
PA (16:0/18:2)	12.382	671.466	[M-H]-	93.97±3.41	67.19±6.12	2.51±0.11	98.21±3.08	41.88±1.07	4.90±0.15
PA (16:0/18:3)	12.053	669.45	[M-H]-	8.46±0.30	5.87±0.58	1.15±0.02	28.58±0.08	10.03±0.29	11.22±0.25
PA (18:1/18:2)	12.446	697.481	[M-H]-	47.63±2.18	16.06±1.62	1.50±0.04	31.02±4.08	14.24±0.46	2.97±0.10
PA (18:2/18:2)	12.371	695.466	[M-H]-	37.96±1.36	29.04±2.61	1.53±0.09	60.63±3.08	19.54±0.57	2.58±0.06
PI (16:0/18:1)	11.989	835.534	[M-H]-	173.92±6.37	43.01±3.94	29.79±0.85	32.02±9.08	13.75±0.51	2.51±0.04
PI (16:0/18:2)	11.841	833.519	[M-H]-	183.66±5.32	152.95±9.77	32.32±0.67	148.55±8.08	47.16±1.44	18.73±0.35
PI (16:0/18:3)	11.481	831.503	[M-H]-	28.92±1.54	46.05±5.78	11.88±0.49	79.67±4.08	17.68±0.64	44.03±0.87
PI (18:0/18:1)	12.406	863.565	[M-H]-	25.28±1.15	1.90±0.18	6.75±0.20	2.84±4.08	0.55±0.02	0.45±0.01
PI (18:1/18:1)	12.312	861.55	[M-H]-	66.39±1.73	5.12±0.49	7.62±0.16	16.88±3.08	3.53±0.13	2.75±0.08
PI (18:1/18:2)	11.873	859.534	[M-H]-	29.53±0.98	3.31±0.22	9.45±0.27	9.78±8.08	3.70±0.12	4.73±0.12
PI (18:2/18:2)	11.563	857.519	[M-H]-	28.90±1.47	13.55±1.71	7.02±0.16	8.27±5.08	4.01±0.10	1.14±0.04
PI (18:3/18:3)	11.023	853.487	[M-H]-	0.40±0.02	0.13±0.02	0.23±0.01	1.95±0.08	0.54±0.02	5.27±0.26
PI (22:1/18:2)	14.001	915.597	[M-H]-	2.96±0.20	13.62±0.71	0.16±0.01	2.41±0.08	0.75±0.04	1.06±0.04
PI (O-17:0/18:1)	11.912	835.571	[M-H]-	2.22±0.19	0.72±0.29	0.31±0.04	0.83±9.08	0.21±0.03	0.14±0.01
PI (O-19:1/18:2)	9.614	859.571	[M-H]-	6.04±0.55	ND	ND	0.58±6.08	5.22±0.24	0.18±0.01
PG (16:0/16:0)	12.004	721.503	[M-H]-	7.84±0.59	11.31±0.83	4.33±0.16	8.82±0.08	2.41±0.45	2.51±0.08
PG (16:0/18:0)	12.317	749.534	[M-H]-	1.94±0.11	3.07±0.16	1.09±0.07	0.90±3.08	0.22±0.01	0.33±0.02
PG (16:0/18:1)	12.037	747.518	[M-H]-	16.89±0.85	14.30±0.91	8.21±0.42	5.18±0.08	1.17±0.03	3.34±0.10
PG (16:0/18:2)	11.763	745.503	[M-H]-	18.66±1.19	9.54±0.44	3.79±0.06	5.55±7.08	1.57±0.34	3.05±0.07
PG (16:0/18:3)	11.464	743.487	[M-H]-	3.87±0.43	1.45±0.15	2.87±0.18	3.26±4.08	0.36±0.02	4.72±0.15
PG (16:0/18:1;O1)	10.459	763.513	[M-H]-	0.39±0.05	0.01±0.00	4.54±0.36	0.03±4.08	ND	ND
SG 28:1;O;Hex	13.05	621.437	[M+CH3COO]-	10.00±0.29	4.82±0.29	0.30±0.01	27.78±0.08	9.54±0.44	1.52±0.37
SG 29:1;O;Hex	13.157	635.453	[M+CH3COO]-	45.92±2.06	28.79±1.53	3.03±0.07	101.85±1.08	52.13±1.18	37.75±0.77
SG 29:2;O;Hex	12.923	633.437	[M+CH3COO]-	34.52±1.48	4.43±0.29	0.11±0.00	28.36±9.08	13.52±0.68	8.21±0.18
SQDG (16:0/16:0)	11.746	793.514	[M-H]-	35.32±2.26	20.85±0.99	2.37±0.04	43.74±7.08	18.66±0.68	1.27±0.02
SQDG (16:0/18:0)	12.181	821.545	[M-H]-	20.15±1.18	0.73±0.05	0.47±0.01	3.69±1.08	1.21±0.02	0.07±0.00
SQDG (16:0/18:1)	11.876	819.53	[M-H]-	12.01±1.46	10.37±0.56	9.02±0.27	13.42±8.08	10.75±0.34	0.89±0.02
SQDG (16:0/18:2)	11.623	817.514	[M-H]-	20.75±2.02	9.64±0.68	4.08±0.21	7.42±6.08	3.34±0.09	2.51±0.05
SQDG (16:0/18:3)	11.403	815.498	[M-H]-	75.73±9.43	2.70±0.11	4.69±0.23	53.49±4.08	19.83±1.01	16.31±0.61
SQDG (18:1/18:1)	11.99	845.545	[M-H]-	16.92±1.32	1.62±0.15	0.86±0.03	1.09±9.08	1.32±0.05	0.30±0.02
SQDG (18:2/18:3)	11.285	839.498	[M-H]-	1.55±0.19	0.17±0.01	0.27±0.01	2.10±2.08	1.19±0.06	3.47±0.41
SQDG (18:3/18:3)	10.969	837.483	[M-H]-	1.67±0.22	0.04±0.00	0.17±0.01	6.28±9.08	1.96±0.05	4.74±0.28
PS (18:1/18:0;O3)	11.996	836.529	[M-H]-	126.32±5.16	104.44±10.24	58.84±5.51	16.23±0.08	13.15±0.51	1.85±0.07
PS (18:2/18:0;O3)	11.633	834.514	[M-H]-	139.91±6.48	371.20±28.51	64.59±5.19	79.93±6.08	47.47±2.15	15.08±0.64
PS (O-14:1/18:2)	14.368	714.471	[M-H]-	1.80±0.51	0.03±0.01	0.01±0.00	0.86±3.08	0.09±0.02	0.12±0.02
TG_(18:1/18:2/18:3;O1)	14.084	912.765	[M+NH4]+	7.34±1.02	0.24±0.05	178.50±16.40	36.64±0.08	0.79±0.09	1.30±0.19
TG_(16:0/18:0/18:4;O1)	14.217	888.765	[M+NH4]+	20.45±3.87	0.59±0.10	17.34±1.03	26.12±2.08	0.48±0.05	0.18±0.02
TG_(18:1/18:2/18:2;O1)	14.84	914.781	[M+NH4]+	34.75±6.64	0.20±0.02	53.19±3.55	24.64±8.08	0.36±0.04	0.55±0.05
TG_(18:2/18:3/18:3;O)	14.271	908.734	[M+NH4]+	1.18±0.16	0.23±0.08	183.73±16.91	22.85±2.08	0.35±0.09	1.43±0.17
TG_(18:2/18:2/18:3;O)	14.43	910.749	[M+NH4]+	3.74±0.48	0.19±0.05	239.48±24.60	37.94±4.08	0.63±0.07	1.34±0.26
TG_(18:2/20:4/20:4;O)	14.53	960.765	[M+NH4]+	0.05±0.03	0.03±0.02	145.75±15.18	0.10±5.08	0.01±0.00	0.01±0.00
TG_(18:2/18:2/20:4;O)	14.66	936.765	[M+NH4]+	0.03±0.01	0.03±0.00	457.92±40.71	0.03±6.08	0.18±0.00	0.03±0.01
TG_(18:3/20:4/16:0;O3)	14.721	942.739	[M+NH4]+	0.40±0.11	0.05±0.01	9.64±1.04	2.31±7.08	0.23±0.06	0.15±0.05
TG_(16:0/18:1/18:3;O)	14.749	888.765	[M+NH4]+	20.46±3.86	0.59±0.10	17.35±1.04	26.12±7.08	0.48±0.05	0.18±0.02
TG_(18:2/18:2/20:3;O1)	14.83	938.781	[M+NH4]+	0.04±0.01	0.01±0.01	221.20±17.14	0.35±8.08	ND	0.02±0.01
TG_(18:1/18:2/18:1;O1)	15.21	916.796	[M+NH4]+	121.90±25.35	0.36±0.03	11.77±0.92	4.32±2.08	0.10±0.02	0.17±0.01
TG_(18:1/18:1/18:1;O)	15.417	918.812	[M+NH4]+	128.53±21.52	0.38±0.02	4.99±0.41	5.18±4.08	0.01±0.01	0.05±0.01
TG_(18:3/18:3/20:4)	15.017	916.739	[M+NH4]+	1.01±0.22	0.03±0.02	607.73±35.32	0.40±0.08	0.01±0.01	0.26±0.04
TG_(18:3/20:4/20:4)	15.156	942.755	[M+NH4]+	0.60±0.09	0.04±0.01	159.35±11.00	0.02±1.08	ND	0.13±0.01
TG_(18:2/18:3/20:4)	15.221	918.755	[M+NH4]+	3.49±0.64	0.14±0.04	691.68±59.66	0.55±2.08	0.01±0.00	1.10±0.12
TG_(16:0/18:3/18:3)	15.298	868.739	[M+NH4]+	8.42±1.59	0.44±0.01	39.38±2.52	80.98±3.08	1.80±0.09	20.76±1.71
TG_(18:2/18:2/18:3)	15.333	894.755	[M+NH4]+	37.77±6.71	3.59±0.16	557.12±36.35	263.46±3.08	9.33±0.51	21.98±1.92
TG_(18:3/20:3/20:4)	15.358	944.77	[M+NH4]+	0.68±0.15	0.04±0.01	167.79±9.57	0.01±3.08	0.01±0.01	0.20±0.02
TG_(18:2/18:3/20:3)	15.481	920.77	[M+NH4]+	2.39±0.34	0.20±0.06	694.41±25.27	0.92±4.08	0.13±0.02	1.43±0.11
TG_(16:0/18:2/18:3)	15.535	870.755	[M+NH4]+	38.52±5.32	3.29±0.15	123.21±2.09	173.23±5.08	7.17±0.35	19.64±1.42
TG_(18:1/18:2/18:3)	15.59	896.77	[M+NH4]+	151.30±18.72	7.72±0.37	587.41±13.16	222.73±5.08	15.17±0.47	21.48±1.35
TG_(16:0/14:1/18:1)	15.619	820.739	[M+NH4]+	13.07±1.83	6.11±0.37	0.73±0.11	4.98±6.08	0.92±0.27	0.66±0.14
TG_(18:2/20:3/20:4)	15.645	946.786	[M+NH4]+	0.37±0.05	0.03±0.01	170.53±4.26	0.02±6.08	ND	0.29±0.02
TG_(18:2/18:2/20:3)	15.74	922.786	[M+NH4]+	1.04±0.07	0.31±0.04	626.31±37.04	1.01±7.08	0.01±0.01	1.29±0.03
TG_(16:0/18:2/18:2)	15.78	872.77	[M+NH4]+	120.58±5.34	8.78±0.40	180.97±14.26	216.19±7.08	16.58±0.48	13.37±0.19
TG_(18:1/18:2/18:2)	15.875	898.786	[M+NH4]+	236.78±8.90	7.28±0.49	607.34±54.36	169.23±8.08	9.17±0.16	15.99±0.38
TG_(16:0/16:0/16:1)	15.911	822.755	[M+NH4]+	0.81±0.23	3.07±0.37	1.08±0.23	2.79±9.08	0.75±0.25	0.63±0.15
TG_(18:1/20:3/20:4)	15.918	948.802	[M+NH4]+	0.11±0.01	0.05±0.01	222.59±21.29	0.24±9.08	0.02±0.00	0.42±0.01
TG_(16:0/16:1/18:1)	15.999	848.77	[M+NH4]+	15.17±0.84	4.27±0.31	29.02±3.32	84.81±0.08	5.46±0.32	3.86±0.14
TG_(18:1/18:2/20:3)	16.032	924.802	[M+NH4]+	0.51±0.07	0.30±0.04	735.49±59.88	1.70±0.08	0.17±0.01	1.46±0.04
TG_(16:0/18:1/18:2)	16.075	874.786	[M+NH4]+	101.94±9.24	8.04±0.31	224.87±25.42	173.19±0.08	7.44±1.41	8.43±0.58
TG_(18:1/18:1/18:2)	16.192	900.802	[M+NH4]+	184.44±14.67	15.29±0.81	633.67±44.90	129.54±1.08	4.74±0.46	10.36±0.78
TG_(16:0/16:0/18:1)	16.309	850.786	[M+NH4]+	3.02±0.59	3.60±0.20	35.54±3.68	56.03±3.08	1.34±0.19	2.75±0.41
TG_(18:0/18:2/20:3)	16.318	926.817	[M+NH4]+	0.42±0.03	0.35±0.02	643.62±69.82	4.64±3.08	0.34±0.03	1.40±0.15
TG_(16:0/18:1/18:1)	16.394	876.802	[M+NH4]+	34.09±5.57	9.47±0.78	340.77±31.75	132.36±3.08	2.54±0.32	5.85±0.61
TG_(18:0/18:1/18:2)	16.49	902.817	[M+NH4]+	231.43±24.33	37.38±4.86	688.04±59.77	117.29±4.08	2.43±0.59	6.19±0.98
TG_(18:0/18:1/20:3)	16.677	928.833	[M+NH4]+	1.50±0.09	0.40±0.05	371.27±31.56	11.43±6.08	0.40±0.05	1.28±0.22
TG_(18:0/18:1/18:1)	16.705	904.833	[M+NH4]+	111.48±4.95	7.19±1.28	352.76±34.07	57.82±7.08	0.54±0.09	1.76±0.32
TG_(16:0/18:0/18:1)	16.776	878.817	[M+NH4]+	6.65±1.32	1.28±0.12	69.66±7.41	25.26±7.08	0.31±0.08	1.43±0.22
TG_(18:1/18:1/20:1)	16.931	930.848	[M+NH4]+	28.65±1.90	0.90±0.14	146.80±17.72	13.94±9.08	0.23±0.03	0.67±0.12
TG_(16:0/18:0/18:0)	17.128	880.833	[M+NH4]+	0.71±0.05	0.23±0.05	14.24±1.51	4.46±1.08	0.07±0.02	0.25±0.04
TG_(16:0/20:0/18:1)	17.177	906.848	[M+NH4]+	7.18±1.46	0.63±0.20	48.54±6.53	11.18±1.08	0.08±0.02	0.35±0.08
TG_(20:0/18:1/18:1)	17.285	932.864	[M+NH4]+	16.87±2.91	0.59±0.12	65.37±12.67	10.46±2.08	0.14±0.03	0.29±0.06
TG_(16:0/24:0/18:2)	17.746	960.895	[M+NH4]+	2.70±0.57	0.18±0.04	22.62±4.48	7.98±7.08	0.14±0.04	0.12±0.04
TG_(24:0/18:1/18:2)	17.819	986.911	[M+NH4]+	0.90±0.22	0.06±0.02	16.79±3.78	4.48±8.08	0.09±0.01	0.08±0.02
TG_(16:0/24:0/18:1)	17.746	960.895	[M+NH4]+	0.53±0.08	0.08±0.03	7.83±2.45	0.73±7.08	0.06±0.02	0.07±0.03
TG_(16:0/26:0/18:2)	18.156	988.927	[M+NH4]+	1.60±0.38	0.07±0.02	11.61±2.88	3.92±1.08	0.06±0.01	0.06±0.02
